# Supplementary material for: Ring Chromosomes in Hematological Malignancies Are Associated with TP53 Gene Mutations and Characteristic Copy Number Variants
Source: Cancers (Basel). 2023 Nov 16;15(22):5439. doi: 10.3390/cancers15225439 (PMC10670249; doi:10.3390/cancers15225439)
Supplement: Supplementary file 1 [file cancers-15-05439-s001.zip]

Archive with 1 entries (1 files):
- cancers-2676276-supplementary.pdf
